# Supplementary material for: Hepatic gluconeogenesis and PDK3 upregulation drive cancer cachexia in flies and mice
Source: Nat Metab. 2025 Apr 16;7(4):823–41. doi: 10.1038/s42255-025-01265-2 (PMC12021660; doi:10.1038/s42255-025-01265-2)
Supplement: Supplementary file 3 — Primers used in this study [file 42255_2025_1265_MOESM3_ESM.xlsx]

## Sheet: Sheet1
	qPCR primers
	Hop (CAATTCCGTTGCACTCGGCG & GGCTCCAGGGAATCGTGTGG)
	Stat92e (CATCCTTTATTGGCTTCCAATGCTG & GCAAACTCTGCCCTGATGACTC)
	InR (GAAATGGCCACCTTAGCGGC & GGACAATTTTCCGGCCTCTCC)
	ImpL2 (AAGAGCCGTGGACCTGGTA & TTGGTGAACTTGAGCCAGTCG)
	Pdk (GGCAAGGAGGACATCTGTGT & AATGTCGCCATGGAAATAGC)
	Pdk 2nd (GTTGCCGCTCTTCGTCGCAC & CTCTTCGCAGGACGTTGACC)
	Pepck1 (CGCCCAGCGACATGGATGCT & GTACATGGTGCGACCCTTCA)
	Pepck1 2nd (AACACTGTTTTCAAGAACACCATC & GGACATTGGGAGCCAGACT)
	Socs36E (GAGATCCTCACAGAGGCCACT & GCGAAACTTTCCACCTGACC)
	CG13220 (GCATATGCGACAAAGTGGGCC & AACATTCACCGCAAGGGCTCC)
	RP49 (ATCGGTTACGGATCGAACAA & GACAATCTCCTTGCGCTTCT)
	ChIP-qPCR primers
	Neg (Sam-S) (CACGGCGGCGGTGCATTCTC & CAGCGCTTGCAGAGACCGGC)
	Pepck1-P1 (CTAGAAAACGCTCTCAGCGCC & GCGCAGCTACGATGAGTTGG)
	Pepck1-P2 (GAACATATGAACGCAAAGTCCTCG & TGCTTTGTTCAATGAGCTCAGGC)
	Pepck1-P3 (CCTCTTGGAGGCTGGCACCA & GTTCCCTTGACACCCTCCAC)
	Pdk-P1 (CGTTCGCGTCAAAGTCGCGC & TTTCTCTTCTCCTGGTGCGCC)
	Pdk-P2 (CTCCTTGCTTCGAAGAAAGCGAG & GCGGTGAGAGGGAAGAGGAAG)
	Pdk-P3 (GTCGACTGTGCGCTAGACAG & TTGCAACAGGCGGTTGGCTG)
