# Supplementary material for: Hepatic gluconeogenesis and PDK3 upregulation drive cancer cachexia in flies and mice
Source: Nat Metab. 2025 Apr 16;7(4):823–41. doi: 10.1038/s42255-025-01265-2 (PMC12021660; doi:10.1038/s42255-025-01265-2)
Supplement: Supplementary file 4 — Source Data for all data presented in graphs within figure 3 [file 42255_2025_1265_MOESM4_ESM.xlsx]

## Sheet: Figure 3g
Ctrl day 2	Yki day 2	Ctrl day 4	Yki day 4	Ctrl day 8	Yki day 8
0.043299	0.0247619	0.135255	0.126697	0.0760369	2.09224
0.0513393	0.0431211	0.106522	0.083691	0.124473	2.18182
0.0432802	0.055336	0.0926316	0.157895	0.088983	2.25373
0.0356347		0.10766	0.0922131	0.0729167	2.16567

## Sheet: Figure 3h
Ctrl day 2	Yki day 2	Ctrl day 4	Yki day 4	Ctrl day 8	Yki day 8
0.626804	0.35619	0.713969	0.644796	0.764977	1.15723
0.506696	0.330454	0.647826	0.572961	0.616034	1.09514
0.574032	0.334702	0.627368	0.785088	0.75	1.09382
0.632517	0.353755	0.662526	0.629098	0.745833	0.94012

## Sheet: Figure 3k
	Yki												RNAi
pepck	947.136	706.248	891.933	686.366	451.087	791.204	511.607	647.297	712.786	534.171	594.503	458.451	601.393	652.065	760.609	546.653	479.813	647.2	741.481	573.214	582.395	936.431	663.151	562.556
Pdk	841.917	920.848	664.322	815.137	599.456	778.255	542.157	669.599	814.492	790.064	766.932	732.547	772.656	763.841	989.084	799.72	602.389	743.763	668.149	704.913	823.065	661.101	509.031	780.623

## Sheet: Figure 3l
esg>+;Lpp>+	esg>Yki;Lpp>+	esg>Yki;Lpp>Pepck1-i	esg>Yki;Lpp>Pdk-i
15	172	99	128
7	181	173	132
34	148	146	137
11	144	133	160
23	136	185	191
9	151	162	173
13	123	121	141
15	121	151	146
21	201	132	167
14

## Sheet: Figure 3n
	Yki									RNAi
pepck	4.91371	5.12441	7.24707	4.86617	5.02513	6.06227	5.7895	6.20183	5.33408	4.84215	3.98164	4.42016	3.23407	3.53623	5.48587	3.1997	4.80848	4.28323
pdk	5.99776	5.42967	3.62476	4.95933	5.92028	4.75296	4.91394	4.15674	4.92984	3.20318	3.03375	4.09713	3.9227	4.23364	3.33857	3.77493	3.59855	3.57816

## Sheet: Figure 3o
esg>+;Lpp>+	esg>Yki;Lpp>+	esg>Yki;Lpp>Pepck-i	esg>Yki;Lpp>Pdk-i
0.0925	0.2	0.1425	0.1175
0.085	0.2075	0.16	0.1125
0.095	0.195	0.1525	0.1225
0.09	0.22	0.14	0.1025

## Sheet: Figure 3p
esg>+;Lpp>+	esg>Yki;Lpp>+	esg>Yki;Lpp>Pepck-i
0.0666667	1.2931	0.592334
0.12963	1.10667	0.627049
0.129167	1.49327	0.872951
0.0961538	1.74359	0.797235
0.131222

## Sheet: Figure 3q
esg>+;Lpp>+	esg>Yki;Lpp>+	esg>Yki;Lpp>Pepck-i
1.42745	2.22414	2.04878
1.69444	2.30667	2.31148
1.52917	2.18386	2.40574
1.72692	2.17094	2.71889
1.62443

## Sheet: Figure 3r
esg>+;Lpp>+	esg>Yki;Lpp>+	esg>Yki;Lpp>Pdk-i
0.0431655	2.34588	1.09596
0.0728643	1.54872	0.819512
0.0761421	1.9175	0.977723
0.0951087	2.02837	0.877069

## Sheet: Figure 3s
esg>+;Lpp>+	esg>Yki;Lpp>+	esg>Yki;Lpp>Pdk-i
0.688249	1.52235	1.41162
0.701005	1.43333	1.46585
0.72335	1.565	1.43069
0.771739	1.48227	1.45863

[truncated: 2 more sheets: Figure 3t, Figure 3u]
