# Supplementary material for: Hepatic gluconeogenesis and PDK3 upregulation drive cancer cachexia in flies and mice
Source: Nat Metab. 2025 Apr 16;7(4):823–41. doi: 10.1038/s42255-025-01265-2 (PMC12021660; doi:10.1038/s42255-025-01265-2)
Supplement: Supplementary file 5 — Source Data for all data presented in graphs within figure 4 [file 42255_2025_1265_MOESM5_ESM.xlsx]

## Sheet: Figure 4a
	Ctrl			Yki
Fed	1.45285	0.579837	0.967315	6.42366	3.75137	4.65644
Starved	13.3683	9.89076	11.3218	23.649	21.1976	22.3312
Refed	3.12073	3.01325	3.0474	13.1158	10.3066	11.653

## Sheet: Figure 4b
	Ctrl			Yki
Fed	1.18769	0.836929	0.975385	2.75435	2.7535	2.65365
Starved	1.81364	1.81233	1.57628	2.58482	2.42432	2.18408
Refed	0.184111	0.405567	0.340233	1.08925	1.67062	1.45808

## Sheet: Figure 4c
esg>+; Lpp>+	esg>Yki; Lpp>+	esg>Yki; Lpp>InR
1.28133	2.00055	5.45024
0.762198	1.931	4.85294
0.95647	2.07253	5.54631

## Sheet: Figure 4d
esg>+; Lpp>+	esg>Yki; Lpp>+	esg>Yki; Lpp>InR
1.05356	2.79474	2.64749
0.96974	2.58512	1.94015
0.976698	2.64358	2.48947

## Sheet: Figure 4e
Ctrl	Upd3
1.06472	2.80499
0.858868	6.52576
1.07641	3.59575

## Sheet: Figure 4f
Ctrl	Upd3
0.983156	1.18059
1.02523	1.32634
0.991612	1.30761

## Sheet: Figure 4h
	IgG			anti-HA
Nag	1.19882	0.52594	1.27524	8.64174	10.7678	11.7056
Pepck.P1	0	0	0	0	0	0
Pepck.P2	0.505826	0.9253	1.56887	28.2908	40.7835	31.7476
Pepck.P3	0.799868	0.624527	1.5756	12.0018	13.767	18.5687
Pdk.P1	0.910552	0.687233	1.40221	10.4105	9.52698	12.8261
Pdk.P2	0.823752	0.191366	1.98488	28.5498	34.993	27.6657
Pdk.P3	0.489384	0.77095	1.73967	21.9946	19.6859	40.0329

## Sheet: Figure 4j
esg>Yki;Lpp>+	esg>Yki;Lpp>Hop-i	esg>Yki;Lpp>Stat92e-i
1454.73	1600.82	1135.37
1284.9	1153.93	1143.17
1471.97	1889.19	1093.85
1122.55	1443.03	1446.32
1516.6	1234.99	1179.45
1341.44	1608.87	1011.29
1242.1	778.469	1634.76
1139.38	961.122	1193.13
1163.11	920.959	1747.43
841.698	1580.61	1444.84
733.422	1488.69	1226.09
1256.45	996.42	1372.55

## Sheet: Figure 4k
esg>+;Lpp>+	esg>Yki;Lpp>+	esg>Yki;Lpp>Hop-i	esg>Yki;Lpp>Stat92e-i
15	172	171	196
7	181	186	122
34	148	106	160
11	144	150	124
23	136	117	133
9	151	198	145
13	123	145	187
15	121	161	151
21	201	170	113
14		167	162

## Sheet: Figure 4l
esg>Yki;Lpp>+	esg>Yki;Lpp>Hop-i	esg>Yki;Lpp>Stat92e-i
3.95075	4.08673	3.5557
5.78744	3.97907	4.69919
5.15371	4.38409	4.22088
5.16368	3.77147	3.54953
4.8959	3.01554	4.34012
5.48565	3.99293	3.14735
5.74494	3.16762	3.64378
4.69934	3.85102	3.96326
4.63466	3.32221	3.77845

[truncated: 7 more sheets: Figure 4m, Figure 4n, Figure 4o, Figure 4p, Figure 4q, Figure 4r, Figure 4s]
