# Supplementary material for: Hepatic gluconeogenesis and PDK3 upregulation drive cancer cachexia in flies and mice
Source: Nat Metab. 2025 Apr 16;7(4):823–41. doi: 10.1038/s42255-025-01265-2 (PMC12021660; doi:10.1038/s42255-025-01265-2)
Supplement: Supplementary file 6 — Source Data for all data presented in graphs within figure 5 [file 42255_2025_1265_MOESM6_ESM.xlsx]

## Sheet: Figure 5a
esg>+;Lpp>+	esg>Yki;Lpp>+	esg>Yki;Lpp>Hop-i	esg>Yki;Lpp>Pdk-i
92.3077	45.4545	66.6667	71.4286
86.6667	18.1818	61.5385	66.6667
92.3077	25	66.6667	36.3636
92.3077	50	80	73.3333

## Sheet: Figure5b
Days at 29C	Control			Esg-LexA>Yki-GFP			Esg-LexA>Yki-GFP; Lpp>Hop RNAi			Esg-LexA>Yki-GFP; Lpp>Pdk RNAi
0	100	100	100	100	100	100	100	100	100	100	100	100
2	100	100	100	100	92.8571	92.8571	100	100	92.8571	100	100	100
4	100	100	100	100	92.8571	92.8571	92.8571	100	92.8571	100	100	85.7143
6	100	100	100	100	92.8571	92.8571	85.7143	100	92.8571	100	92.8571	85.7143
8	100	100	100	50	57.1429	50	64.2857	92.8571	85.7143	85.7143	92.8571	71.4286
9	92.8571	92.8571	100	28.5714	35.7143	28.5714	64.2857	85.7143	78.5714	78.5714	92.8571	57.1429
10	92.8571	92.8571	100	28.5714	14.2857	0	42.8571	50	57.1429	35.7143	57.1429	21.4286
11	92.8571	92.8571	100	21.4286	7.14286	0	7.14286	35.7143	35.7143	14.2857	28.5714	0

## Sheet: Figure 5c
esg>+;Lpp>+	esg>Yki3;Lpp>+	esg>Yki2;Lpp>Tsp-i
0.0439815	2.08557	0.536723
0.0406699	2.10622	0.567757
0.0313316	2.3219	0.362981
0.011396	1.93664	0.37551

## Sheet: Figure 5d
esg>+;Lpp>+	esg>Yki; Lpp>+	esg>Yki; Lpp>TPS-i
75	16.6667	25
66.6667	33.3333	50
75	25	45.4545
83.3333	16.6667	40

## Sheet: Figure 5e
Days at 29C	esg>+,Lpp>+			esg>Yki,Lpp>+			esg>Yki,Lpp>Tps1-i
0	100	100	100	100	100	100	100	100	100
1	100	100	100	100	100	100	100	100	100
2	100	100	100	100	100	100	100	100	100
3	100	100	100	100	100	100	100	100	100
4	100	100	100	100	100	100	100	100	100
5	100	100	100	100	100	100	100	100	100
6	81.8182	100	90.9091	100	100	100	100	100	100
7	81.8182	100	90.9091	100	100	100	72.7273	72.7273	81.8182
8	81.8182	100	90.9091	81.8182	90.9091	81.8182	45.4545	54.5455	27.2727
9	81.8182	100	90.9091	45.4545	54.5455	54.5455	27.2727	18.1818	9.09091
10	81.8182	100	90.9091	27.2727	36.3636	18.1818	9.09091	0	9.09091
11	81.8182	100	90.9091	9.09091	0	9.09091	0	0	0

## Sheet: Figure 5h
Esg-LexA>+; Lpp>+	Esg-LexA>Yki; Lpp>+	Esg-LexA>Yki; Lpp>Stat-i
0.856095	0.539764	0.945328
1.11064	0.783309	1.15787
1.03326	0.504386	0.936161
		0.931139

## Sheet: Figure 5i
Esg-LexA>+; Lpp>+	Esg-LexA>Yki; Lpp>+	Esg-LexA>Yki; Lpp>Stat-i
0.966948	0.41696	0.630205
1.05539	0.414755	0.804265
0.977657	0.308055	0.485278
		0.585793

## Sheet: Figure 5j
Esg-LexA>+; Lpp>+	Esg-LexA>Yki; Lpp>+	Esg-LexA>Yki; Lpp>Stat-i
1.07266	0.402112	0.492151
0.881047	0.476161	0.699824
1.04629	0.358579	0.558037
		0.48541

## Sheet: Figure 5k
Esg-LexA>+; Lpp>+	Esg-LexA>Yki; Lpp>+	Esg-LexA>Yki; Lpp>Stat-i
0.92532	0.160265	0.382971
0.876429	0.00732243	0.386269
1.11536	0.118041	1.82389
1.08289	0.302954	0.977209

## Sheet: Figure 5l
Esg-LexA>+; Lpp>+	Esg-LexA>Yki; Lpp>+	Esg-LexA>Yki; Lpp>Stat-i
0.973345	0.595301	0.809737
0.851544	0.613489	0.984497
1.27501	0.34579	1.08409
0.900103	0.515215	0.92766

[truncated: 8 more sheets: Figure 5m, Figure 5n, Figure 5o, Figure 5p, Figure 5s, Figure 5t, Figure 5u, Figure 5v]
