# Supplementary material for: Hepatic gluconeogenesis and PDK3 upregulation drive cancer cachexia in flies and mice
Source: Nat Metab. 2025 Apr 16;7(4):823–41. doi: 10.1038/s42255-025-01265-2 (PMC12021660; doi:10.1038/s42255-025-01265-2)
Supplement: Supplementary file 7 — Source Data for all data presented in graphs within figure 6 [file 42255_2025_1265_MOESM7_ESM.xlsx]

## Sheet: Figure 6b
NCACS	CACS
0.947753	1.54562
1.31879	1.55301
0.343077	1.57458
1.02337	2.6207
1.15925	0.810449
0.685932	1.25689
0.932815	2.76827
1.3273	1.30869
1.30806	1.13739
0.953639	3.41622

## Sheet: Figure 6c
NCACS	CACS
0.267857	1.42857
0.892857	1.96429
0.535714	1.42857
0.446429	1.69643
0.446429	1.51786
1.16071	0.803571
0.982143	1.42857
1.51786	2.05357
1.60714	1.07143
2.14286	2.14286

## Sheet: Figure 6d
NCACS	CACS
1.01839	0.873732
1.04476	0.787154
1.00591	0.661993
0.878169	0.866608
1.05277	0.653659

## Sheet: Figure 6e
NCACS	CACS
1.10334	0.953936
0.970352	0.797637
0.836701	0.830323
1.08961	0.902703
	0.722111

## Sheet: Figure 6f
NCACS	CACS
1.21741	0.869619
1.02697	0.690047
0.863004	0.651023
0.806426	0.682076
1.08619	0.581885

## Sheet: Figure 6k
Control_3hs	Il6(12.5)_3hs	Il6(0.5)_3hs
0.968	1.428	1.454
1.068	0.992	1.551

## Sheet: Figure 6l
Control_3hs	Il6(12.5)_3hs	Il6(0.5)_3hs
0.95	1.31	0.92
1.06	0.98	1.21

## Sheet: Figure 6m
Control_12hs	Il6(12.5)_12hs	Il6(0.5)_12hs
0.703349	1.67943	4.49043
1.29665	2.48086	3.88517

## Sheet: Figure 6n
Control_12hs	Il6(12.5)_12hs	Il6(0.5)_12hs
0.770017	1.91482	3.05281
1.22998	2.3816	3.48211

## Sheet: Figure 6o
	LLC+IL6					LLC
	RH	LH	RHRH			RH	LH	RHRH
0	100	100	100			100	100	100	100	100
1	100	100	100
2	99.2157	98.6239	99.6
3	100.392	98.6239	100
4	100	97.2477	99.6
5	99.6078	98.6239	99.2
6	99.2157	99.5413	98.4
7	101.177	99.5413	96
8	100.784	98.1651	100			102.81	101.56	102.59	101.55	100.99
9	101.569	98.1651	99.2
10	98.8235	95.8716	97.6			103.42	101.82	99.46	101.68	101.27
11	95.6863	94.0367	94.8
12	93.7255	90.8257	94			98.3	99.3	98.4	101.32	98.65
13	90.1961	88.9908	90.4
14	88.6274	86.6972	88			96.74	96.57	96.81	99.15	98.54
15	87.8431	83.4862	97.6
16	85.098		82			95.65	96.55	97.17	96.96	95.35
17
18						95.71	92.7	92.45	93.54	92.09
19
20						94.14	87.6	95.52	93.45	94.53
21
22

[truncated: 9 more sheets: Figure 6p, Figure 6r, Figure 6s, Figure 6t, Figure 6u, Figure 6v, Figure 6w, Figure 6x, Figure 6y]
