# Supplementary material for: Hepatic gluconeogenesis and PDK3 upregulation drive cancer cachexia in flies and mice
Source: Nat Metab. 2025 Apr 16;7(4):823–41. doi: 10.1038/s42255-025-01265-2 (PMC12021660; doi:10.1038/s42255-025-01265-2)
Supplement: Supplementary file 8 — Source Data for all data presented in graphs within Extended Data figure 3 [file 42255_2025_1265_MOESM8_ESM.xlsx]

## Sheet: 3e
esg>+;Lpp>+	esg>Yki;Lpp>+	esg>Yki;Lpp>Pepck-i
2.18431	0.176724	0.229965
2.07407	0.226667	0.434426
2.01667	0.506726	0.454918
2.56923	0.34188	0.470046
2.33937

## Sheet: 3f
esg>+;Lpp>+	esg>Yki;Lpp>+	esg>Yki;Lpp>Pepck-i
0.458824	0.144397	0.188153
0.361111	0.14	0.270492
0.3375	0.201794	0.241803
0.396154	0.215812	0.331797
0.40724

## Sheet: 3g
esg>+;Lpp>+	esg>Yki;Lpp>+	esg>Yki;Lpp>Pdk-i
1.00719	0.517647	0.300505
0.630653	0.330769	0.629268
1.03807	0.4175	0.282178
0.991848	0.520095	0.326241

## Sheet: 3h
esg>+;Lpp>+	esg>Yki;Lpp>+	esg>Yki;Lpp>Pdk-i
0.197842	0.127059	0.094697
0.116834	0.0769231	0.0914634
0.153553	0.115	0.0581683
0.158967	0.13357	0.119385

## Sheet: 3i
esg>+;Lpp>+	esg>Yki;Lpp>+	esg>Yki;Lpp>Pdk-i		esg>+;Lpp>+	esg>Yki;Lpp>+	esg>Yki;Lpp>Pdk-i
0.0161002	0.0321285	0.0292887		0.0320641	0.13486	0.0156658
0.0150094	0.02407	0.0291262		0.0526316	0.0807292	0.0107239
0.014862	0.0323625	0.0318907		0.0351967	0.167123	0.0335051
0.0276134	0.0354167	0.0374707		0.0504587	0.1491	0.0103627

## Sheet: 3j
	13C3			Total
	Mean	SD	N	Mean	SD	N
esg>+;Lpp>+	487708	119125	4	5.22078e+06	191881	4
esg>Yki;Lpp>+	501825	188984	4	2.83681e+06	481417	4
esg>Yki;Lpp>Pdk-i	296996	39801.1	6	3.51757e+06	304654	6

## Sheet: 3k
	13C3			Total
	Mean	SD	N	Mean	SD	N
esg>+;Lpp>+	38179.1	45464.4	4	501324	68667.3	4
esg>Yki;Lpp>+	168899	84786	4	704321	95253.7	4
esg>Yki;Lpp>Pdk-i	65985.1	21314.1	6	619845	78733.9	6
