# Supplementary material for: Hepatic gluconeogenesis and PDK3 upregulation drive cancer cachexia in flies and mice
Source: Nat Metab. 2025 Apr 16;7(4):823–41. doi: 10.1038/s42255-025-01265-2 (PMC12021660; doi:10.1038/s42255-025-01265-2)
Supplement: Supplementary file 9 — Source Data for all data presented in graphs within Extended Data figure 4 [file 42255_2025_1265_MOESM9_ESM.xlsx]

## Sheet: 4a
esg>+;Lpp>+	esg>Yki;Lpp>+	esg>Yki;Lpp>Akh-i
1.02044	10.9728	15.0424
0.854469	15.1187	9.09779
1.052	10.6055	13.2578
1.07309	4.18498	10.4949

## Sheet: 4b
Yki	Yki; ImpL2 RNAi
0.936879	0.579964
1.21027	0.615856
0.852848	0.582948

## Sheet: 4c
Yki	Yki; ImpL2 RNAi
1.02061	0.621912
1.05499	2.1391
0.924401	1.11021

## Sheet: 4d
esg>+; Lpp>+	esg>Yki; Lpp>+	esg>Yki; Lpp>ImpL2-i
1.10712	2.74712	2.3973
0.779174	3.55972	2.39803
1.11371	3.37104	2.08137

## Sheet: 4e
esg>+; Lpp>+	esg>Yki; Lpp>+	esg>Yki; Lpp>ImpL2-i
1.16201	6.37831	7.41854
0.783946	5.08898	6.5957
1.05404	13.3606	6.58281

## Sheet: 4f
Ctrl	Pvf1
1.06472	2.15072
0.858868	0.573942
1.07641	0.797996

## Sheet: 4g
Ctrl	Pvf1
0.983156	1.21306
1.02523	0.413898
0.991612	0.741782

## Sheet: 4h
Ctrl	Pvr-act
1.02357	0.976151
1.00273	0.641397
1.00516	1.75588

## Sheet: 4i
Ctrl	Pvr-act
1.05007	1.33488
1.01323	0.234945
1.00449	0.286042

## Sheet: 4k
esg>+;Lpp>+	esg>Yki;Lpp>+	esg>Yki;Lpp>Hop-i
1.15244	1.14891	0.342715
1.2205	0.906188	0.390804
0.627056	1.05667	0.34863

[truncated: 7 more sheets: 4l, 4m, 4n, Sheet14, Sheet15, Sheet16, Sheet17]
