# Supplementary material for: Hepatic gluconeogenesis and PDK3 upregulation drive cancer cachexia in flies and mice
Source: Nat Metab. 2025 Apr 16;7(4):823–41. doi: 10.1038/s42255-025-01265-2 (PMC12021660; doi:10.1038/s42255-025-01265-2)
Supplement: Supplementary file 10 — Source Data for all data presented in graphs within Extended Data figure 5 [file 42255_2025_1265_MOESM10_ESM.xlsx]

## Sheet: 5a
Days at 29C	Tub>Ctrl			Tub>Treh-i1			Tub>Treh-i2
0	100	100	100	100	100	100	100	100	100
2	100	100	100	100	100	100	100	100	100
4	100	100	100	100	81.8182	100	90.9091	100	100
6	100	100	100	100	81.8182	100	90.9091	100	100
8	100	100	100	100	81.8182	100	90.9091	100	100
10	100	100	100	90.9091	36.3636	18.1818	90.9091	100	100
12	100	100	100	27.2727	18.1818	27.2727	90.9091	100	100
14	100	100	100	0	9.09091	0	90.9091	100	100
16	100	90.9091	100	0	0	0	90.9091	100	100

## Sheet: 5c
Tub>Ctrl	Tub>Treh-i1	Tub>Treh-i2
76.9231	92.3077	61.5385
76.9231	84.6154	84.6154
84.6154	92.3077	92.3077
92.3077	84.6154	100
61.5385	92.3077	92.3077

## Sheet: 5e
Esg-LexA>Yki; Lpp>+	Esg-LexA>Yki; Lpp>Tps1-i
6.32271	4.47109
5.34851	4.63906
4.98876	4.69636
6.17231	4.89876
5.17099	5.65379
5.42562	5.77448
4.61651	4.80733
6.16318	4.87835
6.24406	4.82017

## Sheet: 5h
Esg-LexA>+; Lpp>+	Esg-LexA>Yki; Lpp>+	Esg-LexA>Yki; Lpp>Stat-i
1.14269	0.587964	1.01831
1.08972	0.653143	0.766546
1.0581	0.795764	0.786619
0.709487	0.518528	0.895563

## Sheet: 5i
Esg-LexA>+; Lpp>+	Esg-LexA>Yki; Lpp>+	Esg-LexA>Yki; Lpp>Stat-i
1.1318	2.4209	1.59104
1.17957	1.8668	1.26506
0.94205	2.32443	1.89983
0.746588	1.47731	1.37185

## Sheet: 5j
Esg-LexA>+; Lpp>+	Esg-LexA>Yki; Lpp>+	Esg-LexA>Yki; Lpp>Stat-i
1.01113	1.28778	1.57336
0.926988	0.970889	1.31565
1.03666	1.35687	1.43393
1.02523	1.12371	1.29039
