# Supplementary material for: Hepatic gluconeogenesis and PDK3 upregulation drive cancer cachexia in flies and mice
Source: Nat Metab. 2025 Apr 16;7(4):823–41. doi: 10.1038/s42255-025-01265-2 (PMC12021660; doi:10.1038/s42255-025-01265-2)
Supplement: Supplementary file 11 — Source Data for all data presented in graphs within Extended Data figure 6 [file 42255_2025_1265_MOESM11_ESM.xlsx]

## Sheet: 6b
	LLC											LLC+IL6
0	15.2727	24.3388	23.1213	12.2921	16.3771	15.7144	14.7205	21.3512
2	25.2244	27.4394	24.0067	56.1264	20.5771				41.7201	10.8843	42.4774
												209.032	346.533	174.713
4	24.7816	23.6747	51.1076	97.9731	19.2503				54.5979
												1479.64	158.38	831.094
6	151.444	40.2002	25.6673	57.2425	54.2296	60.0167	96.3222	80.0298	35.2835	70.3483	36.0406
												5657.77	3484.06	3263.28
8	56.1264	471.412816*	60.8163	72.6777	38.9777				19.3878	106.476	43.9922
												13282.5	8944.93	6755.71
10	51.5535	44.426	46.5406	128.767	67.1902				3.73423		103.097
												20386.4	11601.5	13437.4
12	36.7562	38.6444	73.126	35.9789	33.5371	82.3571	77.7025	86.5465	148.196	101.023	139.748
												25158.2	20919.5	14603.4
14	68.8692	50.1046	70.661	32.6496	74.1348				101.796	72.0307	104.633
												25232.4	15489.2	19736.2
16	47.29	41.138	67.1932	468.182	55.1947
18	61.4814	54.4967	46.9415	31.2883	67.1932					174.985	182.044
20	36.5003	34.8781	27.2385	35.805	150.483	131.709	134.503	122.395

## Sheet: 6c
LLC	LLC-IL6
0.918368	1.31154
1.20311	1.69785
0.878522	0.81953
	0.951722
	0.814308

## Sheet: 6d
LLC	LLC-IL6
0.88127	0.318591
1.11397	0.367389
1.00476	0.398367
	0.479023
	0.476302

## Sheet: 6e
LLC	LLC-IL6
0.952373	0.639799
0.923382	0.958783
1.12425	0.685233
	0.529758
	0.449275

## Sheet: 6f
LLC	LLC-IL6
0.877438	0.671843
0.708676	0.716418
1.41389	0.9313
	1.03197
	0.335513

## Sheet: 6h
LLC	LLC+IL6	LLC+IL6+PS
0.871838	0.742371	1.10559
1.39105	0.783263	0.830933
0.921659	0.577783	0.942813
0.599669	0.748195	0.869429
1.21578	0.53245	0.905326
		0.769972

## Sheet: 6i
PDK3	HIF1A
-0.671853	2.56365
0.992043	3.76022
1.83228	4.08491
0.615416	3.76871
0.22404	2.68728
-0.03934	2.59694
-0.0402298	3.52231
1.47612	6.52466
1.60881	6.29094
0.798258	3.86592
0.285698	2.95401
0.128293	1.5145
0.56267	3.30714
0.703101	3.65764
0.896853	3.97269
0.753605	4.36036
1.74071	4.95513
0.683472	3.47119
2.19944	5.28873
0.377401	3.42089
0.935083	4.62352
0.585924	2.8801
-1.02298	1.74975
-0.230059	2.72356
1.49416	3.67129
2.41684	6.27891
-0.440068	2.13455
0.291604	2.59526
2.27888	6.13319
1.78241	4.33056
1.70044	3.82375
0.571434	3.70929
1.47871	3.3029
0.761285	3.41278
1.12697	4.82324
1.52206	4.14649
2.73942	4.7252
0.407081	3.91648
2.99349	4.10769
0.487486	3.06953
1.2461	3.44758
2.10969	4.6241
0.682573	3.76871
1.56169	6.81121
-0.409853	4.46532
1.51197	3.20492
1.09896	5.6401
1.85798	4.95373
0.649845	2.75082
1.05658	4.0027
-0.189845	2.87519
-0.746374	2.47483
-1.0607	2.44811
1.77231	6.65678
-0.753896	3.05797
1.03633	3.27486
1.26604	3.83693
1.62152	4.65363
0.768925	3.09677
0.682573	3.8846
1.06695	3.88753
0.830255	3.45154
1.61965	4.79701
2.83248	4.12267
1.35332	3.50208
1.54151	3.8339
0.454176	3.44626
0.970854	5.96162
0.699552	3.49442
1.88947	3.62761
0.468844	3.32193
0.699552	2.98968
1.87421	4.05137
1.16479	4.1102
1.55483	6.20731
0.871844	3.47897
0.603122	3.39917
1.61164	6.76818
0.680774	3.43162
0.195348	2.38654
1.41954	3.34625
0.352759	3.62994
1.19535	3.17824
1.05242	4.90448
2.22219	4.13175
1.21599	4.06005
1.91915	4.79338
0.215368	1.68212
2.22095	4.20085
1.4756	3.55336
1.19975	3.84097
1.72334	4.67638
0.799916	5.11478
0.489543	3.45812
1.16221	3.59813
2.06626	4.99548
2.5787	5.50684
-0.027675	2.8532
1.4756	2.95457
0.967169	5.88923
1.58592	5.88655
0.651683	2.91284
1.86631	4.09845
1.77863	3.28081
1.89918	4.24717
0.872632	2.39479
2.44255	3.75382
0.695994	4.95373
0.532068	3.51854
2.16382	3.48414
0.856787	2.77547
1.28274	3.05189
-0.279459	2.79971
-0.724754	2.55606
0.0593553	2.63297
2.17345	5.615
0.62293	3.89142
2.13192	3.64155
0.984042	3.35332
1.45996	4.89191
0.556797	3.2149
2.33142	3.66448
1.2969	4.49057
1.25217	3.27843
0.386259	3.46597
0.794104	4.43296
1.63877	3.18856
1.3173	3.34483
0.0703893	2.40681
0.511974	3.1914
1.5656	3.75061
0.920674	6.03782
1.03703	2.91188
1.93998	5.65735
0.389567	3.22311
1.45681	4.23419
0.810649	2.91361
1.24975	4.02591
1.07451	6.47752
1.39012	3.88753
0.764686	2.99367
-0.769551	2.54226
1.57918	4.916
-0.0512497	2.70863
2.5986	4.2765
2.83532	5.24451
0.153157	2.8922
1.53556	2.81455
1.09896	3.88753
-1.01654	2.28274
2.43643	4.32769
0.711054	3.78764
0.593593	3.08304
2.46362	4.6017
0.718088	3.71918
-0.0121698	2.75531
-0.882305	4.88947
0.111031	2.62387
2.45864	7.28077
2.01042	4.77136
2.37072	4.27426
2.06281	4.01614
-1.40278	4.89385
1.59024	3.34056
1.01078	4.16591
-0.144967	3.176
1.39397	4.42694
1.58111	6.17113
0.180148	2.10131
1.03351	4.14486
1.61212	4.62994
1.97196	4.06264
2.87086	3.78136
1.84318	4.13832
2.05172	5.77558
-0.292475	2.26123
-0.107026	2.87027
1.93772	3.5373
1.09424	4.02945
0.964953	4.08661
2.04998	5.32876
0.673556	4.96347
2.31034	4.0798
0.418999	2.43269
0.914565	3.48156
1.48491	5.66903
1.86156	5.12846
2.30743	6.39318
1.584	4.41481
1.62947	4.848
1.59216	5.22805
1.82741	4.57954
-1.25636	1.7264
1.78869	3.65535
0.765535	2.67016
2.69198	4.04264
1.50741	4.6837
0.112367	2.54547
1.03914	3.19959
0.877352	3.46597
0.965692	3.73444
1.50741	4.38336
0.78157	6.07446
-0.157785	2.5097
2.37239	5.47832
0.1137	2.39671
2.77104	4.8166
0.932061	3.71699
3.25776	5.5735
1.13422	3.9241
0.66175	3.06712
0.773996	4.74578
1.95196	4.80941
1.67627	4.43363
1.7476	3.64501
1.73466	4.46271
1.48954	4.55213
1.73898	3.98185
1.62246	6.41802
2.38874	5.59066
1.53804	4.12433
1.45575	3.65878
0.312665	3.90785
0.624803	2.93697
1.78115	4.83238
1.66676	3.50843

## Sheet: 6j
PDK3	TIMP1
-0.671853	4.8485
0.992043	6.34873
1.83228	7.65893
0.615416	5.76075
0.22404	4.42492
-0.03934	4.59276
-0.0402298	4.59574
1.47612	9.60899
1.60881	7.66747
0.798258	5.92529
0.285698	5.21023
0.128293	3.38543
0.56267	4.46663
0.703101	5.83314
0.896853	7.65678
0.753605	5.34908
1.74071	7.60955
0.683472	5.64039
2.19944	7.17592
0.377401	7.78986
0.935083	8.11842
0.585924	5.49217
-1.02298	3.6837
-0.230059	3.99367
1.49416	7.53838
2.41684	9.63499
-0.440068	4.45286
0.291604	4.77083
2.27888	10.6294
1.78241	5.22728
1.70044	6.11207
0.571434	6.02989
1.47871	6.94953
0.761285	5.49538
1.12697	8.32957
1.52206	6.48462
2.73942	7.37591
0.407081	3.93168
2.99349	7.9472
0.487486	5.76235
1.2461	6.33414
2.10969	8.1644
0.682573	6.2765
1.56169	7.57061
-0.409853	5.40088
1.51197	6.41092
1.09896	8.35182
1.85798	6.5938
0.649845	5.93381
1.05658	7.25456
-0.189845	3.83996
-0.746374	3.42089
-1.0607	3.69488
1.77231	8.93103
-0.753896	4.01881
1.03633	4.54473
1.26604	5.8212
1.62152	8.74752
0.768925	5.19928
0.682573	5.88338
1.06695	6.57395
0.830255	5.52607
1.61965	6.90689
2.83248	9.33584
1.35332	5.64068
1.54151	4.7939
0.454176	5.36667
0.970854	10.4969
0.699552	6.58165
1.88947	5.9331
0.468844	5.88069
0.699552	5.42694
1.87421	8.05582
1.16479	8.09434
1.55483	9.04576
0.871844	7.31651
0.603122	5.85425
1.61164	8.72485
0.680774	5.04002
0.195348	4.57894
1.41954	4.9514
0.352759	4.1235
1.19535	5.45648
1.05242	8.63408
2.22219	5.09845
1.21599	5.77926
1.91915	7.25456
0.215368	4.35826
2.22095	7.34607
1.4756	4.07468
1.19975	5.58706
1.72334	9.83605
0.799916	6.0354
0.489543	4.35473
1.16221	6.64818
2.06626	6.56423
2.5787	7.69627
-0.027675	4.38957
1.4756	4.57531
0.967169	7.56834
1.58592	7.93546
0.651683	6.09339
1.86631	7.46679
1.77863	6.19554
1.89918	8.01792
0.872632	5.85275
2.44255	6.52215
0.695994	8.97757
0.532068	6.74416
2.16382	5.75435
0.856787	4.27798
1.28274	5.62439
-0.279459	4.90593
-0.724754	4.05311
0.0593553	5.62848
2.17345	9.98442
0.62293	6.65392
2.13192	5.32912
0.984042	5.04876
1.45996	6.80478
0.556797	6.43179
2.33142	7.15279
1.2969	8.79604
1.25217	5.15664
0.386259	4.9331
0.794104	6.40446
1.63877	5.71589
1.3173	6.06674
0.0703893	4.59991
0.511974	5.39129
1.5656	7.66676
0.920674	8.74079
1.03703	4.59753
1.93998	8.80929
0.389567	5.73498
1.45681	7.37938
0.810649	5.18507
1.24975	5.80581
1.07451	8.16742
1.39012	6.57061
0.764686	5.19967
-0.769551	4.80426
1.57918	7.50462
-0.0512497	3.09102
2.5986	7.36457
2.83532	8.00787
0.153157	6.28928
1.53556	4.15543
1.09896	6.84046
-1.01654	4.2817
2.43643	7.82591
0.711054	7.84486
0.593593	5.72629
2.46362	7.88874
0.718088	7.33271
-0.0121698	5.53387
-0.882305	6.94251
0.111031	4.73931
2.45864	11.4934
2.01042	7.77215
2.37072	6.40088
2.06281	5.89142
-1.40278	7.979
1.59024	5.55152
1.01078	5.52262
-0.144967	5.71094
1.39397	9.07093
1.58111	11.0049
0.180148	3.17536
1.03351	9.60955
1.61212	7.34252
1.97196	6.14771
2.87086	5.84925
1.84318	8.49905
2.05172	7.8586
-0.292475	4.38957
-0.107026	5.52136
1.93772	5.31179
1.09424	4.98368
0.964953	6.22304
2.04998	9.23554
0.673556	6.88387
2.31034	8.24127
0.418999	4.1152
0.914565	4.59872
1.48491	6.98413
1.86156	5.94369
2.30743	8.76984
1.584	7.41701
1.62947	8.5519
1.59216	8.34341
1.82741	7.90869
-1.25636	5.0027
1.78869	6.44444
0.765535	4.67751
2.69198	7.36107
1.50741	8.25786
0.112367	3.56438
1.03914	7.79766
0.877352	7.04658
0.965692	5.24527
1.50741	7.70943
0.78157	9.0677
-0.157785	6.12205
2.37239	8.42668
0.1137	4.57954
2.77104	8.0493
0.932061	4.76129
3.25776	8.91946
1.13422	7.50859
0.66175	4.38681
0.773996	4.01436
1.95196	7.00562
1.67627	9.2717
1.7476	7.44045
1.73466	5.96093
1.48954	7.37678
1.73898	6.06717
1.62246	6.23726
2.38874	10.6839
1.53804	8.6987
1.45575	6.43729
0.312665	6.57652
0.624803	4.7148
1.78115	8.69314
1.66676	7.73539

## Sheet: 6k
patient_id	time	status	gene_expression
TCGA-ZS-A9CG	11.2108	0	1.2051
TCGA-ZS-A9CF	79.2978	0	-0.7822
TCGA-ZS-A9CE	40.7996	0	-1.078
TCGA-ZS-A9CD	45.5666	1	0.844
TCGA-ZP-A9D4	12.9862	0	-1.7656
TCGA-ZP-A9D2	25.1504	1	0.6832
TCGA-ZP-A9D1	0.690403	0	0.4873
TCGA-ZP-A9D0	35.8681	0	-0.4564
TCGA-ZP-A9CZ	23.2107	0	-0.0894
TCGA-ZP-A9CY	25.7093	0	0.4622
TCGA-ZP-A9CV	35.7695	1	0.4529
TCGA-YA-A8S7	13.5451	1	-0.1583
TCGA-XR-A8TG	29.523	0	0.0049
TCGA-XR-A8TF	22.7833	1	0.3189
TCGA-XR-A8TE	30.4106	0	2.6935
TCGA-XR-A8TD	33.8626	0	0.4423
TCGA-WX-AA47	18.2793	1	1.4941
TCGA-WX-AA46	24.8545	0	-0.3206
TCGA-WX-AA44	20.219	0	0.3079
TCGA-WQ-AB4B	12.9862	0	-0.4911
TCGA-WQ-A9G7	0.986291	0	-1.1559
TCGA-WJ-A86L	11.3423	0	-0.4853
TCGA-UB-AA0V	10.3232	0	-0.3976
TCGA-UB-AA0U	10.7506	0	-1.1823
TCGA-UB-A7MF	7.03554	1	1.0892
TCGA-UB-A7ME	15.9779	0	-1.0661
TCGA-UB-A7MD	1.70957	1	0.3349
TCGA-UB-A7MC	16.4382	0	0.3541
TCGA-UB-A7MB	19.7587	0	0.5008
TCGA-UB-A7MA	27.8791	0	-0.3176
TCGA-RG-A7D4	36.0982	0	0.7499
TCGA-RC-A7SK	15.5176	0	0.6891
TCGA-RC-A7SH	15.3861	0	-0.9681
TCGA-RC-A7SF	19.0354	0	-0.2929
TCGA-RC-A7SB	19.3313	0	-0.9864
TCGA-RC-A7S9	21.0409	0	-0.415
TCGA-RC-A6M6	0.295887	0	0.2735
TCGA-RC-A6M5	0.493145	0	0.2408
TCGA-RC-A6M4	0.72328	0	0.3414
TCGA-RC-A6M3	0	0	1.2372
TCGA-QA-A7B7	3.09038	0	-0.1074
TCGA-PD-A5DF	21.008	1	0.003
TCGA-O8-A75V	17.6875	0	-0.6272
TCGA-NI-A8LF	26.2682	0	0.3487
TCGA-NI-A4U2	58.8815	1	0.6284
TCGA-MR-A8JO	10.8492	0	0.556
TCGA-MR-A520	7.52868	0	1.2054
TCGA-MI-A75I	20.7121	0	-0.0665
TCGA-MI-A75H	24.5586	0	0.9608
TCGA-MI-A75G	22.9477	0	-0.5634
TCGA-MI-A75E	16.6683	0	-0.8399
TCGA-MI-A75C	9.56702	0	1.4479
TCGA-LG-A9QD	12.0327	0	-0.147
TCGA-LG-A9QC	13.9724	0	-0.1131
TCGA-LG-A6GG	12.7231	0	0.5343
TCGA-KR-A7K8	29.786	0	-0.2852
TCGA-KR-A7K7	31.2654	0	0.8019
TCGA-KR-A7K2	27.2545	0	-0.8094
TCGA-KR-A7K0	2.13696	1	0.9915
TCGA-K7-AAU7	11.8026	0	0.4697
TCGA-K7-A6G5	16.8327	0	-0.8171
TCGA-K7-A5RG	17.0628	0	1.1067
TCGA-K7-A5RF	20.745	0	-0.5852
TCGA-HP-A5N0	37.7092	1	-1.6687
TCGA-HP-A5MZ	2.99175	1	0.1781
TCGA-GJ-A9DB	2.20272	1	-0.4047
TCGA-GJ-A6C0	1.01917	1	1.2487
TCGA-GJ-A3OU	28.8983	0	-0.4628
TCGA-G3-AAV7	11.8684	0	1.3771
TCGA-G3-AAV6	2.13696	1	0.1735
TCGA-G3-AAV5	11.6382	0	-0.3435
TCGA-G3-AAV4	0.887662	1	0.4462
TCGA-G3-AAV3	13.5451	0	1.48
TCGA-G3-AAV2	12.23	0	1.2632
TCGA-G3-AAV1	11.8026	1	0.33
TCGA-G3-AAV0	15.6491	0	-1.505
TCGA-G3-AAUZ	15.7806	0	-1.4201
TCGA-G3-A7M9	1.84108	1	1.2259
TCGA-G3-A7M8	14.1368	0	-0.4243
TCGA-G3-A7M7	11.8684	0	0.1805
TCGA-G3-A7M6	20.7779	0	-1.8771
TCGA-G3-A7M5	14.6957	0	1.2052
TCGA-G3-A6UC	22.06	0	0.5557
TCGA-G3-A5SM	17.0957	0	0.7084
TCGA-G3-A5SL	20.4162	0	1.237
TCGA-G3-A5SJ	22.9477	0	0.3696
TCGA-G3-A5SI	25.249	1	0.0208
TCGA-G3-A3CK	19.2327	0	2.1254
TCGA-G3-A3CI	5.91774	0	1.1403
TCGA-G3-A3CH	25.6436	0	-0.9442
TCGA-G3-A25Z	21.534	0	0.7839
TCGA-G3-A25Y	14.8601	1	0.0124
TCGA-G3-A25V	28.2737	0	-0.8216
TCGA-G3-A25U	53.7857	0	0.5884
TCGA-G3-A25T	51.057	0	-0.8912
TCGA-G3-A25S	13.6766	1	-0.1335
TCGA-FV-A4ZQ	0.394516	0	0.7754
TCGA-FV-A4ZP	81.7306	1	0.6379
TCGA-FV-A496	0.328764	0	0.0716
TCGA-FV-A495	0.0328764	0	-2.0795
TCGA-FV-A3R3	12.0327	1	-0.3072
TCGA-FV-A3R2	6.37801	1	-0.1933
TCGA-FV-A3I1	8.12046	1	0.6156
TCGA-FV-A3I0	27.8791	0	0.6197
TCGA-FV-A2QR	19.1012	1	-0.4878
TCGA-FV-A2QQ	23.9669	0	0.1714
TCGA-FV-A23B	60.887	1	-1.4674
TCGA-ES-A2HT	14.3998	1	-0.5517
TCGA-ES-A2HS	22.6189	1	-1.7683
TCGA-EP-A3RK	11.9341	0	2.5638
TCGA-EP-A3JL	9.96153	0	-0.7774
TCGA-EP-A2KC	0.624651	1	0.7683
TCGA-EP-A2KB	19.5943	1	-1.7665
TCGA-EP-A2KA	20.6135	1	0.025
TCGA-EP-A26S	19.9888	0	-1.1735
TCGA-EP-A12J	18.7395	0	0.305
TCGA-ED-A97K	0.197258	0	0.0001
TCGA-ED-A8O6	1.84108	1	-0.1433
TCGA-ED-A8O5	13.3478	0	-1.4326
TCGA-ED-A82E	13.4136	0	-0.8088
TCGA-ED-A7XP	13.1505	0	0.7051
TCGA-ED-A7XO	14.0382	0	-1.9337
TCGA-ED-A7PZ	0.197258	0	0.472
TCGA-ED-A7PY	12.8218	0	-0.1054
TCGA-ED-A7PX	0.197258	0	-1.4954
TCGA-ED-A66Y	9.7314	1	-1.9904
TCGA-ED-A66X	13.3478	0	-1.0295
TCGA-ED-A627	13.9067	0	0.3459
TCGA-ED-A5KG	28.0764	0	0.4808
TCGA-ED-A4XI	26.9257	0	-0.3782
TCGA-ED-A459	29.9175	0	0.7758
TCGA-DD-AAW3	53.6871	0	1.5425
TCGA-DD-AAW2	60.9856	0	-0.0012
TCGA-DD-AAW1	65.3911	0	0.308
TCGA-DD-AAW0	66.2458	0	-0.1666
TCGA-DD-AAVZ	62.4651	0	-0.0059
TCGA-DD-AAVY	64.7664	0	0.4699
TCGA-DD-AAVX	56.4816	0	2.4466
TCGA-DD-AAVW	76.1745	0	-0.1283
TCGA-DD-AAVV	80.7114	0	-0.6123
TCGA-DD-AAVU	72.3937	0	-0.9222
TCGA-DD-AAVS	59.9336	0	-0.5119
TCGA-DD-AAVR	82.6183	0	-0.7598
TCGA-DD-AAVQ	89.6867	0	-0.4396
TCGA-DD-AAVP	90.4757	0	-0.3133
TCGA-DD-AAEK	35.0791	0	0.9639
TCGA-DD-AAEI	50.3337	0	-0.1214
TCGA-DD-AAEH	25.7751	0	-1.0024
TCGA-DD-AAEG	23.6381	0	0.6409
TCGA-DD-AAEE	26.6298	0	-1.7866
TCGA-DD-AAED	25.0847	0	0.0115
TCGA-DD-AAEB	15.7149	0	1.4931
TCGA-DD-AAEA	18.9039	0	-0.2158
TCGA-DD-AAE9	23.7367	0	1.0023
TCGA-DD-AAE7	21.1724	0	-0.376
TCGA-DD-AAE6	4.63557	0	-0.9887
TCGA-DD-AAE4	19.9888	0	-1.1138
TCGA-DD-AAE3	18.608	0	-1.4352
TCGA-DD-AAE2	20.9751	0	-2.2351
TCGA-DD-AAE1	18.1477	0	-1.3577
TCGA-DD-AAE0	18.2464	0	-1.7318
TCGA-DD-AADY	18.2464	0	0.475
TCGA-DD-AADW	19.2984	0	0.7575
TCGA-DD-AADV	18.871	0	-1.9706
TCGA-DD-AADU	18.2135	0	2.0941
TCGA-DD-AADS	15.5834	0	-1.8231
TCGA-DD-AADR	66.6732	0	-0.4037
TCGA-DD-AADQ	14.3341	0	0.0479
TCGA-DD-AADP	15.0574	0	0.2495
TCGA-DD-AADO	14.893	0	-0.267
TCGA-DD-AADN	29.523	0	-0.4072
TCGA-DD-AADM	0.394516	1	-0.4329
TCGA-DD-AADL	20.9094	0	0.2821
TCGA-DD-AADK	34.4873	0	0.0254
TCGA-DD-AADJ	35.0462	0	-0.3064
TCGA-DD-AADI	35.6708	0	-0.9507
TCGA-DD-AADG	37.6434	0	-0.0007
TCGA-DD-AADF	3.78078	1	-0.4975
TCGA-DD-AADD	40.4708	0	-0.3636
TCGA-DD-AADC	13.9724	1	-0.9037
TCGA-DD-AADB	40.8324	0	-0.1327
TCGA-DD-AADA	40.5365	0	-0.308
TCGA-DD-AAD8	40.0763	0	-0.4824
TCGA-DD-AAD6	22.0929	0	-0.4773
TCGA-DD-AAD5	44.2187	0	-0.1229
TCGA-DD-AAD3	42.5749	0	0.0273
TCGA-DD-AAD2	21.6326	0	-1.3293
TCGA-DD-AAD1	18.5423	0	-0.4019
TCGA-DD-AAD0	4.50406	0	1.2225
TCGA-DD-AACZ	5.62186	1	0.5566
TCGA-DD-AACY	47.6707	0	0.2565
TCGA-DD-AACX	5.58898	0	1.3502
TCGA-DD-AACW	46.8159	0	-1.2718
TCGA-DD-AACV	50.3337	0	-1.1399
TCGA-DD-AACU	51.5172	0	0.4009
TCGA-DD-AACT	51.3529	0	0.7034
TCGA-DD-AACS	59.3089	0	0.2731
TCGA-DD-AACQ	14.2026	1	-0.0622
TCGA-DD-AACP	13.6437	0	0.4549
TCGA-DD-AACO	61.676	0	0.1786
TCGA-DD-AACN	42.805	0	-0.5073
TCGA-DD-AACL	3.51777	1	0.7028
TCGA-DD-AACK	0.295887	0	-0.1119
TCGA-DD-AACJ	69.1061	0	0.0321
TCGA-DD-AACI	53.1939	0	0.0694
TCGA-DD-AACH	6.41089	1	1.0095
TCGA-DD-AACG	15.419	1	-1.449
TCGA-DD-AACF	11.9999	1	0.0546
TCGA-DD-AACE	71.802	0	-1.1961
TCGA-DD-AACD	12.5259	1	0.6767
TCGA-DD-AACC	55.3967	1	-0.1079
TCGA-DD-AACB	76.4046	0	0.2319
TCGA-DD-AACA	75.6485	0	-1.0515
TCGA-DD-AAC9	11.4081	0	-0.1378
TCGA-DD-AAC8	0.526022	1	0.3965
TCGA-DD-AA3A	13.4793	1	-0.0649
TCGA-DD-A73G	114.344	0	-1.6245
TCGA-DD-A73F	35.6708	0	0.0952
TCGA-DD-A73E	1.44656	0	1.264
TCGA-DD-A73D	22.7833	0	2.5705
TCGA-DD-A73C	23.0463	0	1.0967
TCGA-DD-A73B	9.30401	1	-0.2413
TCGA-DD-A73A	23.934	0	-0.507
TCGA-DD-A4NV	78.8375	0	0.1538
TCGA-DD-A4NS	80.7443	1	-0.102
TCGA-DD-A4NR	0.295887	1	0.0858
TCGA-DD-A4NQ	12.2629	1	2.5449
TCGA-DD-A4NP	108.755	0	2.1344
TCGA-DD-A4NO	73.8074	0	0.8018
TCGA-DD-A4NN	29.5558	1	-1.1976
TCGA-DD-A4NL	56.2514	0	-0.0182
TCGA-DD-A4NK	39.7804	1	-0.7083
TCGA-DD-A4NJ	30.5093	0	-0.9515
TCGA-DD-A4NI	26.8271	0	0.8558
TCGA-DD-A4NH	30.1476	0	1.0949
TCGA-DD-A4NF	30.9695	0	1.593
TCGA-DD-A4ND	90.2785	0	-0.3961
TCGA-DD-A4NB	32.5147	0	1.0674
TCGA-DD-A4NA	33.1394	0	1.2583
TCGA-DD-A3A9	30.6079	1	-1.5027
TCGA-DD-A3A8	0.36164	1	1.0081
TCGA-DD-A3A7	13.7752	1	1.0641
TCGA-DD-A3A6	107.111	1	-0.1691
TCGA-DD-A3A5	102.739	1	-2.7431
TCGA-DD-A3A4	20.1203	1	0.7324
TCGA-DD-A3A3	17.5888	1	-1.2097
TCGA-DD-A3A2	70.0595	1	0.35
TCGA-DD-A39Z	19.7587	1	-0.9426
TCGA-DD-A39X	55.6925	1	-1.2836
TCGA-DD-A39W	27.1887	1	4.2322
TCGA-DD-A39V	21.1395	1	0.8382
TCGA-DD-A1EL	13.6437	1	1.6724
TCGA-DD-A1EK	18.345	1	1.3509
TCGA-DD-A1EJ	33.0407	1	1.1027
TCGA-DD-A1EI	6.01637	0	-0.0975
TCGA-DD-A1EH	49.1501	0	-0.4362
TCGA-DD-A1EF	12.9533	1	-1.6809
TCGA-DD-A1EE	11.4738	1	2.7748
TCGA-DD-A1ED	75.6485	0	0.7906
TCGA-DD-A1EC	19.7916	0	0.6712
TCGA-DD-A1EB	66.3116	0	-0.7444
TCGA-DD-A11D	51.2871	1	-1.2664
TCGA-DD-A11C	21.7641	0	-0.9985
TCGA-DD-A11B	0.460269	1	-0.4252
TCGA-DD-A11A	2.59723	0	-0.0342
TCGA-DD-A119	7.33143	1	-1.1413
TCGA-DD-A118	112.996	0	0.0293
TCGA-DD-A116	53.3254	1	1.1155
TCGA-DD-A115	83.5717	1	-1.521
TCGA-DD-A114	37.7749	1	-0.0361
TCGA-DD-A113	79.7252	0	0.782
TCGA-CC-A9FW	8.15334	0	2.1306
TCGA-CC-A9FV	0	0	0.7781
TCGA-CC-A9FU	0	0	-0.1243
TCGA-CC-A9FS	6.93691	0	-1.6653
TCGA-CC-A8HV	9.1725	1	-0.2119
TCGA-CC-A8HU	11.3095	1	-0.0565
TCGA-CC-A8HT	4.60269	1	1.0172
TCGA-CC-A7IL	9.13963	1	-0.9747
TCGA-CC-A7IK	8.6136	1	-0.037
TCGA-CC-A7IJ	12.5588	0	0.6207
TCGA-CC-A7II	13.1177	0	-0.4913
TCGA-CC-A7IH	11.9999	0	0.2844
TCGA-CC-A7IG	9.83003	1	-0.9607
TCGA-CC-A7IF	21.3368	1	-1.5074
TCGA-CC-A7IE	7.13417	1	0.5736
TCGA-CC-A5UE	8.94237	1	0.2065
TCGA-CC-A5UD	9.99441	1	-1.3556
TCGA-CC-A5UC	11.4081	1	-1.2412
TCGA-CC-A3MC	11.9341	0	0.1738
TCGA-CC-A3MB	10.3561	1	-0.3228
TCGA-CC-A3MA	9.96153	1	-1.4346
TCGA-CC-A3M9	9.86291	1	-0.0103
TCGA-CC-A1HT	3.32051	1	0.0117
TCGA-CC-5264	3.35339	1	-0.1898
TCGA-CC-5263	4.24105	1	2.3092
TCGA-CC-5262	3.38626	1	-0.6874
TCGA-CC-5260	2.86024	1	-1.5743
TCGA-CC-5258	4.24105	1	0.5481
TCGA-BW-A5NQ	0	0	-0.1908
TCGA-BW-A5NP	0	0	0.4876
TCGA-BW-A5NO	0.657527	0	-1.363
TCGA-BD-A3EP	13.4464	0	-0.1237
TCGA-BD-A2L6	44.8105	0	-1.2198
TCGA-BC-A8YO	18.4765	0	0.4997
TCGA-BC-A69H	14.5971	0	0.0421
TCGA-BC-A5W4	17.9834	1	-0.9849
TCGA-BC-A3KF	0.263011	0	-0.7773
TCGA-BC-A217	45.9283	1	0.1516
TCGA-BC-A216	44.416	0	0.2574
TCGA-BC-A10Z	1.1178	1	0.1962
TCGA-BC-A10Y	23.3751	1	-1.3615
TCGA-BC-A10X	25.3148	1	0.4019
TCGA-BC-A10W	2.99175	1	0.5803
TCGA-BC-A10U	27.5175	1	2.3773
TCGA-BC-A10T	27.5175	1	0.0635
TCGA-BC-A10R	10.1259	1	0.1484
TCGA-BC-A10Q	37.3147	1	0.8503
TCGA-BC-4073	27.912	0	2.1267
TCGA-5R-AAAM	1.51231	1	0.5018
TCGA-5R-AA1D	14.7615	0	0.2691
TCGA-5R-AA1C	17.0957	0	1.284
TCGA-5C-AAPD	0.657527	0	0.2756
TCGA-5C-A9VH	10.5862	0	0.0413
TCGA-5C-A9VG	10.7834	0	0.0265
TCGA-4R-AA8I	8.6136	1	-1.8038
TCGA-3K-AAZ8	13.019	0	0.5425
TCGA-2Y-A9HB	8.54785	0	0.5936
TCGA-2Y-A9HA	1.18355	1	1.9888
TCGA-2Y-A9H9	22.9148	0	1.1162
TCGA-2Y-A9H8	20.8107	1	-0.05
TCGA-2Y-A9H7	38.3996	0	-0.9972
TCGA-2Y-A9H6	11.7369	0	-1.6935
TCGA-2Y-A9H5	18.2464	1	-0.3181
TCGA-2Y-A9H4	47.7365	0	-0.8529
TCGA-2Y-A9H3	49.8405	0	-0.2787
TCGA-2Y-A9H2	56.909	0	-2.1382
TCGA-2Y-A9H1	40.405	1	0.5374
TCGA-2Y-A9H0	120.821	0	0.8593
TCGA-2Y-A9GZ	27.8791	1	-0.5906
TCGA-2Y-A9GY	24.8874	1	1.0899
TCGA-2Y-A9GX	80.2841	0	-0.1147
TCGA-2Y-A9GW	41.7858	1	0.2391
TCGA-2Y-A9GV	83.2429	1	-0.7257
TCGA-2Y-A9GU	63.7472	0	-0.2733
TCGA-2Y-A9GT	53.3912	1	-0.876
TCGA-2Y-A9GS	23.8025	1	0.9871
TCGA-2V-A95S	NA	0	-0.2454

## Sheet: 6l
patient_id	time	status	gene_expression
TCGA-ZS-A9CG	11.2108	0	1.488
TCGA-ZS-A9CF	79.2978	0	-0.1877
TCGA-ZS-A9CE	40.7996	0	0.6593
TCGA-ZS-A9CD	45.5666	1	-0.4467
TCGA-ZP-A9D4	12.9862	0	1.2964
TCGA-ZP-A9D2	25.1504	1	-0.2872
TCGA-ZP-A9D1	0.690403	0	-1.6634
TCGA-ZP-A9D0	35.8681	0	-0.0576
TCGA-ZP-A9CZ	23.2107	0	0.2347
TCGA-ZP-A9CY	25.7093	0	0.3644
TCGA-ZP-A9CV	35.7695	1	-0.4929
TCGA-YA-A8S7	13.5451	1	-1.5951
TCGA-XR-A8TG	29.523	0	-0.1868
TCGA-XR-A8TF	22.7833	1	-1.1612
TCGA-XR-A8TE	30.4106	0	1.1685
TCGA-XR-A8TD	33.8626	0	-0.0873
TCGA-WX-AA47	18.2793	1	-1.4993
TCGA-WX-AA46	24.8545	0	1.0959
TCGA-WX-AA44	20.219	0	0.4725
TCGA-WQ-AB4B	12.9862	0	-1.6516
TCGA-WQ-A9G7	0.986291	0	-1.375
TCGA-WJ-A86L	11.3423	0	0.5828
TCGA-UB-AA0V	10.3232	0	0.7139
TCGA-UB-AA0U	10.7506	0	-0.1052
TCGA-UB-A7MF	7.03554	1	-0.1192
TCGA-UB-A7ME	15.9779	0	-0.1345
TCGA-UB-A7MD	1.70957	1	0.1093
TCGA-UB-A7MC	16.4382	0	0.3218
TCGA-UB-A7MB	19.7587	0	-0.4789
TCGA-UB-A7MA	27.8791	0	0.7477
TCGA-RG-A7D4	36.0982	0	0.8997
TCGA-RC-A7SK	15.5176	0	0.9494
TCGA-RC-A7SH	15.3861	0	-0.18
TCGA-RC-A7SF	19.0354	0	-1.0936
TCGA-RC-A7SB	19.3313	0	2.1445
TCGA-RC-A7S9	21.0409	0	-0.3457
TCGA-RC-A6M6	0.295887	0	-0.766
TCGA-RC-A6M5	0.493145	0	-1.1237
TCGA-RC-A6M4	0.72328	0	1.0197
TCGA-RC-A6M3	0	0	-2.3011
TCGA-QA-A7B7	3.09038	0	-0.3596
TCGA-PD-A5DF	21.008	1	-0.8507
TCGA-O8-A75V	17.6875	0	0.6379
TCGA-NI-A8LF	26.2682	0	1.2971
TCGA-NI-A4U2	58.8815	1	1.246
TCGA-MR-A8JO	10.8492	0	-1.8981
TCGA-MR-A520	7.52868	0	1.3355
TCGA-MI-A75I	20.7121	0	1.3282
TCGA-MI-A75H	24.5586	0	-0.2545
TCGA-MI-A75G	22.9477	0	-0.126
TCGA-MI-A75E	16.6683	0	0.0342
TCGA-MI-A75C	9.56702	0	-0.278
TCGA-LG-A9QD	12.0327	0	-0.0605
TCGA-LG-A9QC	13.9724	0	0.6435
TCGA-LG-A6GG	12.7231	0	0.4847
TCGA-KR-A7K8	29.786	0	-0.2075
TCGA-KR-A7K7	31.2654	0	-0.0177
TCGA-KR-A7K2	27.2545	0	-0.9157
TCGA-KR-A7K0	2.13696	1	0.2742
TCGA-K7-AAU7	11.8026	0	-1.5437
TCGA-K7-A6G5	16.8327	0	-0.1182
TCGA-K7-A5RG	17.0628	0	-0.0473
TCGA-K7-A5RF	20.745	0	1.0151
TCGA-HP-A5N0	37.7092	1	1.055
TCGA-HP-A5MZ	2.99175	1	-0.7517
TCGA-GJ-A9DB	2.20272	1	0.2848
TCGA-GJ-A6C0	1.01917	1	-0.4013
TCGA-GJ-A3OU	28.8983	0	-1.4323
TCGA-G3-AAV7	11.8684	0	-1.1379
TCGA-G3-AAV6	2.13696	1	-0.4206
TCGA-G3-AAV5	11.6382	0	1.4973
TCGA-G3-AAV4	0.887662	1	2.0034
TCGA-G3-AAV3	13.5451	0	0.6358
TCGA-G3-AAV2	12.23	0	0.6302
TCGA-G3-AAV1	11.8026	1	0.3376
TCGA-G3-AAV0	15.6491	0	0.8826
TCGA-G3-AAUZ	15.7806	0	0.9649
TCGA-G3-A7M9	1.84108	1	-2.1548
TCGA-G3-A7M8	14.1368	0	0.7389
TCGA-G3-A7M7	11.8684	0	-0.9054
TCGA-G3-A7M6	20.7779	0	0.2559
TCGA-G3-A7M5	14.6957	0	1.6322
TCGA-G3-A6UC	22.06	0	1.1871
TCGA-G3-A5SM	17.0957	0	-0.1371
TCGA-G3-A5SL	20.4162	0	0.9184
TCGA-G3-A5SJ	22.9477	0	0.4262
TCGA-G3-A5SI	25.249	1	-0.317
TCGA-G3-A3CK	19.2327	0	1.0735
TCGA-G3-A3CI	5.91774	0	1.6863
TCGA-G3-A3CH	25.6436	0	0.2897
TCGA-G3-A25Z	21.534	0	0.4853
TCGA-G3-A25Y	14.8601	1	-0.0262
TCGA-G3-A25V	28.2737	0	0.4744
TCGA-G3-A25U	53.7857	0	0.8977
TCGA-G3-A25T	51.057	0	-0.197
TCGA-G3-A25S	13.6766	1	1.7881
TCGA-FV-A4ZQ	0.394516	0	-0.9452
TCGA-FV-A4ZP	81.7306	1	-0.7714
TCGA-FV-A496	0.328764	0	0.3449
TCGA-FV-A495	0.0328764	0	0.5784
TCGA-FV-A3R3	12.0327	1	0.1663
TCGA-FV-A3R2	6.37801	1	-0.0595
TCGA-FV-A3I1	8.12046	1	0.6045
TCGA-FV-A3I0	27.8791	0	-0.8682
TCGA-FV-A2QR	19.1012	1	-0.8127
TCGA-FV-A2QQ	23.9669	0	-0.3153
TCGA-FV-A23B	60.887	1	0.4374
TCGA-ES-A2HT	14.3998	1	-0.8211
TCGA-ES-A2HS	22.6189	1	0.9118
TCGA-EP-A3RK	11.9341	0	-0.7395
TCGA-EP-A3JL	9.96153	0	-0.628
TCGA-EP-A2KC	0.624651	1	1.0906
TCGA-EP-A2KB	19.5943	1	1.9888
TCGA-EP-A2KA	20.6135	1	-0.252
TCGA-EP-A26S	19.9888	0	0.5764
TCGA-EP-A12J	18.7395	0	0.0807
TCGA-ED-A97K	0.197258	0	-1.0322
TCGA-ED-A8O6	1.84108	1	-0.9869
TCGA-ED-A8O5	13.3478	0	1.6211
TCGA-ED-A82E	13.4136	0	-0.6152
TCGA-ED-A7XP	13.1505	0	-0.4014
TCGA-ED-A7XO	14.0382	0	0.362
TCGA-ED-A7PZ	0.197258	0	1.5459
TCGA-ED-A7PY	12.8218	0	0.1752
TCGA-ED-A7PX	0.197258	0	-1.0354
TCGA-ED-A66Y	9.7314	1	0.8796
TCGA-ED-A66X	13.3478	0	-1.1859
TCGA-ED-A627	13.9067	0	0.1261
TCGA-ED-A5KG	28.0764	0	-0.9662
TCGA-ED-A4XI	26.9257	0	0.8588
TCGA-ED-A459	29.9175	0	-1.1117
TCGA-DD-AAW3	53.6871	0	0.2533
TCGA-DD-AAW2	60.9856	0	-0.6777
TCGA-DD-AAW1	65.3911	0	0.7437
TCGA-DD-AAW0	66.2458	0	-0.558
TCGA-DD-AAVZ	62.4651	0	0.0683
TCGA-DD-AAVY	64.7664	0	-0.7609
TCGA-DD-AAVX	56.4816	0	-0.8044
TCGA-DD-AAVW	76.1745	0	-0.243
TCGA-DD-AAVV	80.7114	0	-0.4426
TCGA-DD-AAVU	72.3937	0	1.2232
TCGA-DD-AAVS	59.9336	0	0.095
TCGA-DD-AAVR	82.6183	0	0.2031
TCGA-DD-AAVQ	89.6867	0	-0.0774
TCGA-DD-AAVP	90.4757	0	1.2423
TCGA-DD-AAEK	35.0791	0	0.3343
TCGA-DD-AAEI	50.3337	0	-0.1056
TCGA-DD-AAEH	25.7751	0	-0.0951
TCGA-DD-AAEG	23.6381	0	0.2959
TCGA-DD-AAEE	26.6298	0	1.1892
TCGA-DD-AAED	25.0847	0	-1.0313
TCGA-DD-AAEB	15.7149	0	-0.3692
TCGA-DD-AAEA	18.9039	0	0.5399
TCGA-DD-AAE9	23.7367	0	0.1413
TCGA-DD-AAE7	21.1724	0	1.2051
TCGA-DD-AAE6	4.63557	0	0.8848
TCGA-DD-AAE4	19.9888	0	0.1309
TCGA-DD-AAE3	18.608	0	0.1535
TCGA-DD-AAE2	20.9751	0	0.6494
TCGA-DD-AAE1	18.1477	0	0.2338
TCGA-DD-AAE0	18.2464	0	-0.6848
TCGA-DD-AADY	18.2464	0	0.1366
TCGA-DD-AADW	19.2984	0	0.0129
TCGA-DD-AADV	18.871	0	0.578
TCGA-DD-AADU	18.2135	0	0.152
TCGA-DD-AADS	15.5834	0	0.2849
TCGA-DD-AADR	66.6732	0	-0.5286
TCGA-DD-AADQ	14.3341	0	-1.3323
TCGA-DD-AADP	15.0574	0	-0.0052
TCGA-DD-AADO	14.893	0	-0.6266
TCGA-DD-AADN	29.523	0	-1.4483
TCGA-DD-AADM	0.394516	1	-0.2656
TCGA-DD-AADL	20.9094	0	0.1694
TCGA-DD-AADK	34.4873	0	-0.6489
TCGA-DD-AADJ	35.0462	0	1.6575
TCGA-DD-AADI	35.6708	0	0.0143
TCGA-DD-AADG	37.6434	0	3.4564
TCGA-DD-AADF	3.78078	1	-0.0456
TCGA-DD-AADD	40.4708	0	0.7352
TCGA-DD-AADC	13.9724	1	0.4424
TCGA-DD-AADB	40.8324	0	-0.4579
TCGA-DD-AADA	40.5365	0	0.1628
TCGA-DD-AAD8	40.0763	0	0.0975
TCGA-DD-AAD6	22.0929	0	0.0462
TCGA-DD-AAD5	44.2187	0	-0.4729
TCGA-DD-AAD3	42.5749	0	0.1412
TCGA-DD-AAD2	21.6326	0	-0.2665
TCGA-DD-AAD1	18.5423	0	-0.2247
TCGA-DD-AAD0	4.50406	0	0.1187
TCGA-DD-AACZ	5.62186	1	-3.8095
TCGA-DD-AACY	47.6707	0	-0.2882
TCGA-DD-AACX	5.58898	0	1.2632
TCGA-DD-AACW	46.8159	0	1.2848
TCGA-DD-AACV	50.3337	0	0.2118
TCGA-DD-AACU	51.5172	0	1.0437
TCGA-DD-AACT	51.3529	0	-0.2757
TCGA-DD-AACS	59.3089	0	0.0031
TCGA-DD-AACQ	14.2026	1	1.0826
TCGA-DD-AACP	13.6437	0	-1.4207
TCGA-DD-AACO	61.676	0	-0.8456
TCGA-DD-AACN	42.805	0	-0.2604
TCGA-DD-AACL	3.51777	1	-1.6649
TCGA-DD-AACK	0.295887	0	-0.0788
TCGA-DD-AACJ	69.1061	0	2.625
TCGA-DD-AACI	53.1939	0	-0.7904
TCGA-DD-AACH	6.41089	1	0.1002
TCGA-DD-AACG	15.419	1	0.0546
TCGA-DD-AACF	11.9999	1	-0.9862
TCGA-DD-AACE	71.802	0	1.4105
TCGA-DD-AACD	12.5259	1	-1.6461
TCGA-DD-AACC	55.3967	1	-0.0017
TCGA-DD-AACB	76.4046	0	0.6699
TCGA-DD-AACA	75.6485	0	1.2256
TCGA-DD-AAC9	11.4081	0	-0.2436
TCGA-DD-AAC8	0.526022	1	0.0755
TCGA-DD-AA3A	13.4793	1	-1.1536
TCGA-DD-A73G	114.344	0	-0.7976
TCGA-DD-A73F	35.6708	0	-0.4113
TCGA-DD-A73E	1.44656	0	1.4656
TCGA-DD-A73D	22.7833	0	3.1843
TCGA-DD-A73C	23.0463	0	1.8429
TCGA-DD-A73B	9.30401	1	0.7639
TCGA-DD-A73A	23.934	0	0.8042
TCGA-DD-A4NV	78.8375	0	0.4041
TCGA-DD-A4NS	80.7443	1	0.3754
TCGA-DD-A4NR	0.295887	1	-1.4604
TCGA-DD-A4NQ	12.2629	1	-1.2512
TCGA-DD-A4NP	108.755	0	1.6636
TCGA-DD-A4NO	73.8074	0	0.059
TCGA-DD-A4NN	29.5558	1	-0.0578
TCGA-DD-A4NL	56.2514	0	0.3955
TCGA-DD-A4NK	39.7804	1	0.2215
TCGA-DD-A4NJ	30.5093	0	-0.3865
TCGA-DD-A4NI	26.8271	0	-0.7118
TCGA-DD-A4NH	30.1476	0	-1.8047
TCGA-DD-A4NF	30.9695	0	-0.1208
TCGA-DD-A4ND	90.2785	0	-1.1335
TCGA-DD-A4NB	32.5147	0	-1.1021
TCGA-DD-A4NA	33.1394	0	-3.077
TCGA-DD-A3A9	30.6079	1	0.7063
TCGA-DD-A3A8	0.36164	1	0.6159
TCGA-DD-A3A7	13.7752	1	0.4827
TCGA-DD-A3A6	107.111	1	1.8221
TCGA-DD-A3A5	102.739	1	0.353
TCGA-DD-A3A4	20.1203	1	-0.659
TCGA-DD-A3A3	17.5888	1	0.5403
TCGA-DD-A3A2	70.0595	1	1.9967
TCGA-DD-A39Z	19.7587	1	1.0517
TCGA-DD-A39X	55.6925	1	0.1033
TCGA-DD-A39W	27.1887	1	2.1381
TCGA-DD-A39V	21.1395	1	-1.4414
TCGA-DD-A1EL	13.6437	1	0.2688
TCGA-DD-A1EK	18.345	1	0.4966
TCGA-DD-A1EJ	33.0407	1	0.566
TCGA-DD-A1EI	6.01637	0	-0.7437
TCGA-DD-A1EH	49.1501	0	0.4065
TCGA-DD-A1EF	12.9533	1	-1.4801
TCGA-DD-A1EE	11.4738	1	-0.9771
TCGA-DD-A1ED	75.6485	0	0.5084
TCGA-DD-A1EC	19.7916	0	-1.7137
TCGA-DD-A1EB	66.3116	0	1.4063
TCGA-DD-A11D	51.2871	1	1.0824
TCGA-DD-A11C	21.7641	0	-0.1939
TCGA-DD-A11B	0.460269	1	1.1438
TCGA-DD-A11A	2.59723	0	0.1109
TCGA-DD-A119	7.33143	1	0.0062
TCGA-DD-A118	112.996	0	0.7483
TCGA-DD-A116	53.3254	1	-0.4937
TCGA-DD-A115	83.5717	1	-0.3453
TCGA-DD-A114	37.7749	1	0.5366
TCGA-DD-A113	79.7252	0	0.3324
TCGA-CC-A9FW	8.15334	0	0.0858
TCGA-CC-A9FV	0	0	1.5162
TCGA-CC-A9FU	0	0	0.1607
TCGA-CC-A9FS	6.93691	0	-1.3374
TCGA-CC-A8HV	9.1725	1	-1.1339
TCGA-CC-A8HU	11.3095	1	0.6537
TCGA-CC-A8HT	4.60269	1	-1.4403
TCGA-CC-A7IL	9.13963	1	1.8156
TCGA-CC-A7IK	8.6136	1	0.4635
TCGA-CC-A7IJ	12.5588	0	-2.1551
TCGA-CC-A7II	13.1177	0	-4.6835
TCGA-CC-A7IH	11.9999	0	0.7192
TCGA-CC-A7IG	9.83003	1	0.4106
TCGA-CC-A7IF	21.3368	1	0.4712
TCGA-CC-A7IE	7.13417	1	-2.9378
TCGA-CC-A5UE	8.94237	1	1.1319
TCGA-CC-A5UD	9.99441	1	0.0249
TCGA-CC-A5UC	11.4081	1	-1.9627
TCGA-CC-A3MC	11.9341	0	0.1871
TCGA-CC-A3MB	10.3561	1	-0.2324
TCGA-CC-A3MA	9.96153	1	-0.7262
TCGA-CC-A3M9	9.86291	1	-2.2783
TCGA-CC-A1HT	3.32051	1	-1.6776
TCGA-CC-5264	3.35339	1	0.2881
TCGA-CC-5263	4.24105	1	0.0559
TCGA-CC-5262	3.38626	1	-0.2747
TCGA-CC-5260	2.86024	1	-0.5947
TCGA-CC-5258	4.24105	1	-2.0163
TCGA-BW-A5NQ	0	0	-0.3928
TCGA-BW-A5NP	0	0	-0.6563
TCGA-BW-A5NO	0.657527	0	-0.1318
TCGA-BD-A3EP	13.4464	0	0.3449
TCGA-BD-A2L6	44.8105	0	0.7786
TCGA-BC-A8YO	18.4765	0	-0.4874
TCGA-BC-A69H	14.5971	0	0.5901
TCGA-BC-A5W4	17.9834	1	-0.0794
TCGA-BC-A3KF	0.263011	0	0.3787
TCGA-BC-A217	45.9283	1	0.8268
TCGA-BC-A216	44.416	0	-0.5309
TCGA-BC-A10Z	1.1178	1	1.9214
TCGA-BC-A10Y	23.3751	1	0.9317
TCGA-BC-A10X	25.3148	1	1.0566
TCGA-BC-A10W	2.99175	1	-1.252
TCGA-BC-A10U	27.5175	1	0.7175
TCGA-BC-A10T	27.5175	1	-0.2187
TCGA-BC-A10R	10.1259	1	-0.2085
TCGA-BC-A10Q	37.3147	1	0.6316
TCGA-BC-4073	27.912	0	-1.5537
TCGA-5R-AAAM	1.51231	1	0.3216
TCGA-5R-AA1D	14.7615	0	-1.4558
TCGA-5R-AA1C	17.0957	0	-0.6237
TCGA-5C-AAPD	0.657527	0	-0.7894
TCGA-5C-A9VH	10.5862	0	-0.7667
TCGA-5C-A9VG	10.7834	0	-1.0487
TCGA-4R-AA8I	8.6136	1	-0.1186
TCGA-3K-AAZ8	13.019	0	0.1318
TCGA-2Y-A9HB	8.54785	0	0.0244
TCGA-2Y-A9HA	1.18355	1	0.2348
TCGA-2Y-A9H9	22.9148	0	-0.0836
TCGA-2Y-A9H8	20.8107	1	0.3307
TCGA-2Y-A9H7	38.3996	0	0.5883
TCGA-2Y-A9H6	11.7369	0	0.2787
TCGA-2Y-A9H5	18.2464	1	-0.6172
TCGA-2Y-A9H4	47.7365	0	-0.0177
TCGA-2Y-A9H3	49.8405	0	1.798
TCGA-2Y-A9H2	56.909	0	-0.8774
TCGA-2Y-A9H1	40.405	1	-0.2763
TCGA-2Y-A9H0	120.821	0	-0.0207
TCGA-2Y-A9GZ	27.8791	1	1.7415
TCGA-2Y-A9GY	24.8874	1	-0.4432
TCGA-2Y-A9GX	80.2841	0	-1.1334
TCGA-2Y-A9GW	41.7858	1	-1.2539
TCGA-2Y-A9GV	83.2429	1	-0.0048
TCGA-2Y-A9GU	63.7472	0	0.3916
TCGA-2Y-A9GT	53.3912	1	-0.0647
TCGA-2Y-A9GS	23.8025	1	0.2128
TCGA-2V-A95S	NA	0	-0.8054

[truncated: 1 more sheets: 6m]
